# Supplementary material for: Epigenetic Alterations in PAH-Induced Childhood Asthma: An Intervention Using Sulforaphane
Source: Toxics. 2025 Sep 23;13(10):809. doi: 10.3390/toxics13100809 (PMC12568041; doi:10.3390/toxics13100809)
Supplement: Supplementary file 1 [file toxics-13-00809-s001.zip]

Archive with 1 entries (1 files):
- toxics-3845710-supplementary.pdf
